# Supplementary material for: Exploring the Perspectives of Pediatric Health Care Providers, Youth Patients, and Caregivers on Machine Learning Suicide Risk Classification: Mixed Methods Study
Source: J Med Internet Res. 2025 Aug 19;27:e57602. doi: 10.2196/57602 (PMC12364417; doi:10.2196/57602)
Supplement: Multimedia Appendix 3 [file jmir-v27-e57602-s003.xlsx]

## Sheet: Sheet1
	CFIR Domain	Provider Quantitative Result	Qualitative Theme	Meta-inference
	Intervention Characteristics	The majority said the most important use of flag is to inform care for imminent risk and preferred to use the tool with manual screeners.	(CFIR Adaptability) Hypothetical workflow: A risk alert would inform clinical decisions, such as referrals and how to engage the patient. In a more primary care setting, it might prompt further assessments. Decision support tools and clear next steps were desired.	Providers preferred that risk alerts should appear for imminent risk. The alert should be accompanied by CDS on recommended next steps, including referrals, additional manual screening, safety planning, and information on accuracy. Separating use cases by mental health specialty versus primary and other outpatient care will benefit future research to clarify the scope and design for different kin…
			(TFA Perceived Effectiveness) Misclassification: AI using EHR data may be unable to account for situational or personal factors that lead to imminent suicide risk.	Youth and caregivers cautioned that misclassification may be more common when identifying imminent risk due to data limitations. However, youth were optimistic of improving early intervention through data-driven approaches to suicide prevention.
			(TFA Affective Attitude) Early intervention: Approval of using AI tools to aid clinical risk assessments due to ability to improve early detection and provide timely intervention.
		The majority preferred to be alerted prior to an upcoming visit.	(CFIR Design Quality & Packaging) Hypothetical workflow: All providers preferred to see the flag prior to seeing the patient.	A risk alert should notify the provider prior to seeing the patient.
		A third identified safety planning as central to care for medium and high risk status	(CFIR Design Quality & Packaging) Hypothetical workflow: Sharing safety plans for reinforcement across providers would be helpful.	CDS should facilitate safety planning. If possible, by sharing the patient's existing safety plan or guidance to develop one.
		Nearly all felt that cost is not a barrier to implementation.	(CFIR Cost) Opportunity costs: The limited availability of providers might be further stressed by increased identification of at-risk patients.	Although financial cost is not a perceived barrier to providers, implementers should carefully consider how such methods might increase demand for mental health care.
	Inner Setting Domain	Nearly half felt this type of approach is needed.	(CFIR Tension for Change) Current practices: Although suicide prevention practices have improved overall, challenges remain to identify those at risk. Manual screeners are designed to assess current risk, are not cognitively inclusive, and can be burdensome to administer.	Providers saw potential for these methods to improve current practices. Notably, all provider participants viewed them positively if implemented well. There is tentative overall acceptance of such methods, contingent on thoughtful design and implementation.
			(TFA Implementation Environment) Difficulties addressing mental health: Patients encounter time and comfort-related barriers that prevent them from discussing mental health concerns.	Youth and caregivers highlighted barriers of current care practices, particularly in the difficulty to have discussions with providers about mental health concerns. These participants were hopeful that implementing an AI tool may facilitate these discussions during patient visits.
			(TFA Affective Attitude) Encouraging patient-provider engagement: Youth and caregivers were optimistic that implementing AI may facilitate discussions with patients who struggle to raise these concerns voluntarily.
	Outer Setting Domain	The majority felt this tool would improve care team communication.	(CFIR Networks) Care team coordination: It is challenging to share information while maintaining confidentiality. Learning from other providers is essential for care decisions and balancing internal caseload.	Designing to improve communication across care teams is a priority to meet providers' expected benefits of the tool
		More providers preferred to discuss with the patient during an upcoming visit, followed by other methods, and scheduling a separate in-person visit to discuss.	(CFIR Patient Needs & Resources) Communicating with families: Confidentiality challenges in communicating with families are complicated by sharing information across providers.	Providers preferred to discuss with patients and their families in an intimate setting whilst navigating communication challenges tied to cultural values, stigma, confidentiality, and familial relationships.
			(TFA Care Preferences & Burden) Sensitive communication to build trust: Patients require sensitive communication practices that prioritize imediate concerns to build and foster trust.	Youth and caregivers expressed similar communication desires. Communication efforts must be tailored to the unique needs of a given patient, and must account for patient and caregiver sensitivities.
	Characteristics of individuals	The majority had ethical concerns over this type of approach.	(CFIR Knowledge & Beliefs about Intervention) Ethics: There was concern for the accuracy and fair use of such methods for systemically disadvantaged patients, and the implications for patient confidentiality.	Implementers should be thoughtful of how the risk flag would affect EHR documentation, confidentiality, and downstream actions that might involve law enforcement.
			(TFA Ethicality) Concerns for data breaches, privacy standards, and informed consent: Youth and caregivers were concerned about data security, and safeguards in place to ensure the privacy of their data. They also emphasized the ethical importance of being able to provide consent for the use of patient data in AI algorithms.	Aside from potential legal repercussions, implementers should ensure that providers are equipped to educate patients and families on the privacy and security of AI models, as well as their ability to consent to the use of their data or opt out of AI-related practices.
